# Supplementary material for: The Implementation and Application of a Saudi Voxel-Based Anthropomorphic Phantom in OpenMC for Radiological Imaging and Dosimetry
Source: Diagnostics (Basel). 2025 Jul 12;15(14):1764. doi: 10.3390/diagnostics15141764 (PMC12293311; doi:10.3390/diagnostics15141764)
Supplement: Supplementary file 1 [file diagnostics-15-01764-s001.zip]

Archive with 8 entries (8 files):
- S 1 A.html
- S 2.html
- S 3.html
- S 4.html
- S 5.html
- S 6.xlsx
- S 7.html
- S1 B.pdf
