# Supplementary material for: The Implementation and Application of a Saudi Voxel-Based Anthropomorphic Phantom in OpenMC for Radiological Imaging and Dosimetry
Source: Diagnostics (Basel). 2025 Jul 12;15(14):1764. doi: 10.3390/diagnostics15141764 (PMC12293311; doi:10.3390/diagnostics15141764)
Supplement: Supplementary file 1 [file diagnostics-15-01764-s001.zip › S 6.xlsx]

## Sheet: mc_organ_1MeV
Organ	0.01	U	0.015	U	0.02	U	0.03	U	0.04	U	0.05	U	0.06	U	0.07	U	0.08	U	0.1	U	0.15	U	0.2	U	0.3	U	0.4	U	0.5	U	0.511	U	0.6	U	0.662	U	0.8	U	1	U
skeleton	0.047	3.70298e-10	0.00688713	1.40886e-09	0.0665895	2.15194e-09	0.206599	2.15194e-09	0.321606	8.50386e-09	0.355994	7.70017e-09	0.384434	1.39707e-08	0.401217	1.19511e-08	0.458997	1.29277e-08	0.492819	1.32753e-08	0.569765	1.52753e-08	0.761207	2.52753e-08	1.27308	2.29277e-08	1.54253	3.19511e-08	2.07721	4.92147e-08	2.09998	4.63223e-08	2.49748	6.32989e-08	3.10155	6.41416e-08	3.2059	7.26655e-08	4.00111	8.19471e-08
skin	1.06721	5.66933e-09	1.01099	5.06201e-09	0.546725	5.87114e-09	0.490587	5.87114e-09	0.362519	7.28865e-09	0.313659	1.05081e-08	0.303755	8.04383e-09	0.315027	8.58826e-09	0.364683	8.86515e-09	0.407887	7.2476e-09	0.631282	7.9476e-09	0.877871	8.0476e-09	1.37422	7.86515e-09	1.85522	8.58264e-08	2.3145	2.53584e-08	2.38235	2.71673e-08	2.50618	4.29078e-08	3.16625	5.80245e-08	3.36468	7.26571e-08	3.69067	8.0132e-08
lungs	0.0156	6.42617e-11	0.00399866	1.97036e-09	0.0258895	4.42809e-09	0.163827	4.42809e-09	0.221569	1.77014e-08	0.252224	1.78407e-08	0.278326	2.2152e-08	0.307093	2.30182e-08	0.338061	2.68601e-08	0.413887	2.80512e-08	0.632164	3.80512e-08	0.871189	4.80512e-08	1.33664	3.68601e-08	1.78837	6.50182e-08	2.21888	7.00874e-08	2.28246	8.38764e-08	2.62447	8.71917e-08	3.01104	1.24889e-07	3.38061	1.60635e-07	3.68812	2.56026e-07
brain	0	0	3.56e-06	1.79398e-11	0.000641	2.50888e-10	0.0128268	2.50888e-10	0.0546161	5.98396e-09	0.0987856	8.81785e-09	0.135303	8.64151e-09	0.166801	1.31031e-08	0.198923	1.05419e-08	0.258348	1.3495e-08	0.425947	1.9495e-08	0.611136	2.9495e-08	0.990984	2.05419e-08	1.37735	1.31031e-07	1.75936	1.01106e-07	1.81576	1.08717e-07	2.13237	1.29042e-07	2.49647	1.40798e-07	2.84992	2.35291e-07	3.20994	2.90002e-07
spinal cord	0	0	0	0	7.07e-06	2.27093e-10	0.00182128	2.27093e-10	0.0158131	8.64874e-09	0.0430324	1.71548e-08	0.0760466	2.90028e-08	0.109687	5.23974e-08	0.272207	3.61819e-08	0.213582	4.12109e-08	0.392473	4.92109e-08	0.58124	5.09211e-08	0.951864	4.61819e-08	1.32676	5.23974e-07	1.69162	2.85685e-07	1.7449	2.42252e-07	2.04777	2.43024e-07	2.38718	2.66334e-07	2.72207	3.36957e-07	3.06047	4.32029e-07
bone marrow	0	0	1.41e-05	1.89209e-10	0.0342722	1.96062e-09	0.0946909	1.96062e-09	0.212256	2.45962e-08	0.302259	4.70651e-08	0.355516	5.16054e-08	0.394952	4.08165e-08	0.357056	4.19467e-08	0.502432	5.87726e-08	0.714309	6.87726e-08	0.950217	7.17726e-08	1.43279	5.19467e-08	1.901	4.58165e-07	2.34793	2.16583e-07	2.41371	2.45223e-07	2.77697	3.3708e-07	3.18223	2.6291e-07	3.57056	3.91312e-07	3.89117	5.18079e-07
liver	0.0118	1.77691e-11	0.00328669	1.09534e-09	0.0101476	3.72729e-09	0.14198	3.72729e-09	0.230259	1.11036e-08	0.283521	1.82126e-08	0.321624	1.58444e-08	0.35646	1.76761e-08	0.353473	1.31584e-08	0.470641	2.22792e-08	0.694037	4.22792e-08	0.93598	4.92792e-08	1.41548	2.31584e-08	1.88112	5.76761e-08	2.32588	7.08113e-08	2.39169	6.0065e-08	2.74642	9.16566e-08	3.14888	1.13094e-07	3.53473	1.64555e-07	3.86407	2.2051e-07
kidneys	0	0	1.22e-08	1.20136e-12	1.45e-05	1.08743e-10	0.00343396	1.08743e-10	0.00991305	1.5311e-09	0.0148846	1.52907e-09	0.0186411	2.33724e-09	0.198499	1.94292e-09	0.288499	3.19824e-09	0.312345	1.70236e-09	0.481399	1.92355e-09	0.66786	2.92355e-09	0.804993	4.19824e-09	1.43728	1.94292e-08	1.81585	1.52051e-08	1.87026	1.41628e-08	2.18352	1.59719e-08	2.53793	1.60688e-08	2.88499	1.81065e-08	3.20409	2.65203e-08
testes	0.019	1.07287e-08	0.127807	5.63508e-08	0.358719	5.21826e-08	0.669595	5.21826e-08	0.61871	1.22458e-07	0.569415	1.49374e-07	0.55208	1.48261e-07	0.559464	1.62756e-07	0.42063	1.93259e-07	0.661998	1.46232e-07	0.930992	2.46232e-07	1.24232	3.46232e-07	1.80801	5.93259e-07	2.35008	6.62756e-07	2.86025	6.37532e-07	2.93781	6.24857e-07	3.33478	6.76667e-07	3.78488	6.60862e-07	4.2063	8.85348e-07	4.54327	1.26502e-06
bladder	0.0421	4.19858e-11	0.00200952	5.31001e-09	0.0102407	2.16346e-08	0.154386	2.16346e-08	0.226694	4.33696e-08	0.268778	4.33613e-08	0.303105	6.22705e-08	0.34106	4.45186e-08	0.391164	5.96564e-08	0.465523	7.78481e-08	0.704856	7.78481e-08	0.942223	7.98481e-08	1.45962	6.96564e-08	1.94038	4.45186e-07	2.3941	4.34222e-07	2.46127	5.23456e-07	2.8243	5.18519e-07	3.22132	5.52987e-07	3.61164	6.80016e-07	3.88307	1.35326e-06
gall bladder	0.018	1.79215e-10	0.00457547	1.05204e-08	0.0134159	3.79646e-08	0.200759	3.79646e-08	0.308977	1.48042e-07	0.356985	1.51543e-07	0.387868	8.66006e-08	0.415794	1.3103e-07	0.434617	1.25326e-07	0.516841	1.0697e-07	0.729253	2.0697e-07	0.972949	1.0697e-07	1.43059	2.25326e-07	1.87759	6.7103e-07	2.30293	8.33737e-07	2.36631	1.01062e-06	2.69948	1.70618e-06	3.07739	1.88509e-06	3.43462	1.72481e-06	3.72165	2.16832e-06
heart	0.0297	3.74642e-11	0.00462209	1.6375e-09	0.0130051	3.10484e-09	0.175228	3.10484e-09	0.2745	1.37717e-08	0.328731	1.84296e-08	0.366675	1.35984e-08	0.402518	1.83853e-08	0.427966	2.34691e-08	0.527162	2.16442e-08	0.775315	3.16442e-08	1.0371	3.96442e-08	1.5594	3.34691e-08	2.05343	1.03853e-07	2.51937	1.11291e-07	2.59021	9.99442e-08	2.96028	1.59102e-07	3.38054	1.49792e-07	3.77966	1.67687e-07	4.09936	2.75124e-07
salivary glands	0.0222	5.76526e-10	0.00664588	5.00628e-09	0.013137	1.48072e-08	0.120923	1.48072e-08	0.158484	4.7823e-08	0.185653	4.78141e-08	0.209962	7.20611e-08	0.236402	6.01013e-08	0.308072	7.87087e-08	0.33019	7.31425e-08	0.52074	6.31425e-08	0.74424	6.91425e-08	1.15146	6.87087e-08	1.56744	3.01013e-07	1.96853	4.75214e-07	2.02729	5.05241e-07	2.35802	4.74237e-07	2.72393	5.93279e-07	3.08072	8.26377e-07	3.38553	6.77606e-07
thymus	0.0262	6.09647e-10	0.0144964	1.84997e-08	0.0282183	3.85311e-08	0.23474	3.85311e-08	0.323516	9.94967e-08	0.379107	1.14865e-07	0.413017	1.58052e-07	0.45187	1.49992e-07	0.408289	1.46704e-07	0.585591	1.19729e-07	0.857623	1.7e-07	1.11619	2.7e-07	1.71853	3.46704e-07	2.24992	1.49292e-07	2.75045	9.67549e-07	2.82279	1.0608e-06	3.2199	1.24554e-06	3.65836	1.42063e-06	4.08289	1.7323e-06	4.5092	2.12257e-06
thyroid	0.0237	1.10729e-08	0.101181	7.51103e-08	0.13813	1.47739e-07	0.594906	1.47739e-07	0.664203	1.75684e-07	0.530965	1.63189e-07	0.521958	1.61921e-07	0.530418	1.70309e-07	0.42691	1.56019e-07	0.645411	1.25294e-07	0.915808	5.25294e-07	1.22993	4.25294e-07	1.81697	2.56019e-07	2.38049	1.70309e-07	2.91081	8.85096e-07	2.98626	8.36023e-07	3.38626	1.05753e-06	3.83851	1.10778e-06	4.2691	1.3686e-06	4.57735	1.28302e-06
oesophagus	0.0528	2.3331e-10	0.0140986	1.33388e-08	0.0264517	4.26619e-08	0.181011	4.26619e-08	0.225131	9.51001e-08	0.254534	5.85215e-08	0.285883	1.12054e-07	0.321167	7.87181e-08	0.361638	9.21536e-08	0.445524	1.35964e-07	0.686177	8.35964e-07	0.990483	8.95964e-07	1.45038	8.21536e-08	1.92964	6.87181e-08	2.3892	7.08341e-07	2.45571	7.86868e-07	2.81873	1.13195e-06	3.21882	1.31981e-06	3.61638	1.6177e-06	4.00026	1.70008e-06
spleen	0	0	0.000243396	5.54556e-10	0.00183263	3.00442e-09	0.0553256	3.00442e-09	0.12197	1.48548e-08	0.171491	2.42393e-08	0.208711	2.83436e-08	0.241336	2.60311e-08	0.301304	3.32985e-08	0.336404	3.01666e-08	0.515052	4.01666e-08	0.697831	3.01666e-08	1.11367	2.32985e-08	1.51612	2.66311e-07	1.90957	1.52544e-07	1.96624	1.7132e-07	2.28845	2.08595e-07	2.65499	2.95691e-07	3.01304	4.27827e-07	3.3312	4.56467e-07
pancreas	0	0	0.000311837	4.93759e-10	0.00522779	8.13219e-09	0.144457	8.13219e-09	0.247299	1.70297e-08	0.30397	3.60194e-08	0.345018	6.32403e-08	0.381663	6.19051e-08	0.456723	4.15702e-08	0.500926	5.93274e-08	0.732795	6.93274e-08	0.98002	7.93274e-08	1.47321	5.15702e-08	1.94458	6.99051e-08	2.39293	3.58162e-07	2.46101	4.49261e-07	2.81812	5.80528e-07	3.21884	5.96903e-07	3.60642	6.81725e-07	3.95507	7.53011e-07
stomach	0.0137	2.9021e-11	0.0042567	2.55136e-09	0.0124569	5.20686e-09	0.163763	5.20686e-09	0.254458	2.28239e-08	0.305532	2.6842e-08	0.343028	3.48919e-08	0.37707	3.97318e-08	0.365265	2.887e-08	0.496586	3.62057e-08	0.733026	7.62057e-08	0.984408	6.62057e-08	1.48712	3.887e-08	1.96826	3.97318e-08	2.42179	2.51583e-07	2.49018	2.47791e-07	2.85199	2.2737e-07	3.26076	2.76808e-07	3.65265	3.73117e-07	3.97538	5.41285e-07
adipose	0.0063	8.17338e-10	0.205632	2.46849e-09	0.0756514	2.70106e-09	0.220606	2.70106e-09	0.203002	3.17139e-09	0.206114	2.73324e-09	0.223898	3.47601e-09	0.251297	3.83381e-09	0.349679	3.89991e-09	0.364238	4.42175e-09	0.592605	5.42175e-09	0.835708	6.42175e-09	1.32319	4.09991e-09	1.79645	3.83381e-08	2.25002	3.43922e-08	2.31684	3.70828e-08	2.68312	4.27284e-08	3.09803	3.88378e-08	3.49679	5.10206e-08	3.85098	6.74113e-08
muscle	0.424	1.7167e-11	0.106576	6.17403e-11	0.20486	1.26973e-10	0.244353	1.26973e-10	0.272153	3.2762e-10	0.291839	2.79279e-10	0.302874	2.27469e-10	0.310027	3.51379e-10	0.340894	2.70933e-10	0.408057	4.45638e-10	0.618978	6.45638e-10	0.849648	7.45638e-10	1.31744	2.97093e-09	1.77303	4.51379e-09	2.20967	1.70893e-09	2.27428	1.96901e-09	2.62676	1.96599e-09	3.02549	2.54154e-09	3.40894	3.28973e-09	3.74427	4.72617e-09
breast	0.151489	1.82921e-07	0.763012	5.44947e-07	0.861201	7.31315e-07	0.591142	7.31315e-07	0.455495	5.74472e-07	0.396163	5.56493e-07	0.398302	5.90326e-07	0.429907	5.72724e-07	0.430933	7.03448e-07	0.575662	6.01675e-07	0.877534	7.01675e-07	1.12284	8.01675e-07	1.81864	8.03448e-07	2.41498	6.72724e-06	2.9367	3.39381e-06	3.01933	3.1982e-06	3.4154	4.45846e-06	3.89256	4.81579e-06	4.30933	6.70739e-06	4.60856	9.15402e-06
lenses	0.150126	5.05644e-07	0.934457	8.45418e-07	0.319203	1.67446e-06	0.665832	1.67446e-06	0.466819	1.27125e-06	0.396514	1.26359e-06	0.381388	1.78615e-06	0.410096	1.40263e-06	0.444156	1.19644e-06	0.522568	1.63562e-06	0.833593	2.63562e-06	0.985481	3.63562e-06	1.77653	1.89644e-06	2.32107	3.40263e-06	2.87268	8.08107e-06	2.9571	7.83166e-06	3.37355	7.59711e-06	3.95587	7.65115e-06	4.44156	1.62419e-05	4.15183	2.15262e-05
eyes	0.128934	4.11298e-08	0.595763	8.89332e-08	0.247301	1.31737e-07	0.614798	1.31737e-07	0.456757	1.07249e-07	0.398773	1.28346e-07	0.389228	1.73404e-07	0.410381	1.91985e-07	0.419814	1.17224e-07	0.539279	1.77018e-07	0.830766	2.77018e-07	1.12353	1.77018e-07	1.72929	2.17224e-07	2.28895	1.81985e-07	2.81667	1.03102e-06	2.8943	1.08796e-06	3.30413	1.45172e-06	3.76644	1.65336e-06	4.19814	1.87282e-06	4.61851	2.62768e-06
prostate	0	0	7.5e-06	1.89794e-10	0.00809896	3.86414e-09	0.0568496	3.86414e-09	0.131087	4.06266e-08	0.188685	4.95487e-08	0.234208	5.11557e-08	0.275088	4.386e-08	0.320191	7.83234e-08	0.391532	7.9195e-08	0.598826	7.9195e-08	0.830388	8.9195e-08	1.25554	8.83234e-08	1.68095	4.686e-07	2.08776	2.88412e-07	2.1472	3.26234e-07	2.47567	4.42056e-07	2.84421	3.52215e-07	3.20191	5.9241e-07	3.5104	6.1483e-07
adrenals	0	0	0	0	0.000331721	7.31349e-09	0.048954	7.31349e-09	0.126255	1.73918e-07	0.18255	1.29902e-07	0.221649	1.46581e-07	0.262945	1.55848e-07	0.316713	2.61059e-07	0.368639	3.47603e-07	0.570377	3.57603e-07	0.787893	4.57603e-07	1.22598	4.61059e-07	1.64965	1.55848e-06	2.0454	1.79284e-06	2.11769	2.00691e-06	2.43597	2.26953e-06	2.81367	2.30402e-06	3.16713	3.30619e-06	3.43169	3.81649e-06
small intestine	0.00329	6.14584e-11	0.0169421	2.226e-09	0.0291228	3.83637e-09	0.279553	3.83637e-09	0.349286	1.19876e-08	0.374846	1.19399e-08	0.396263	2.32752e-08	0.423232	2.0742e-08	0.378674	1.97798e-08	0.538255	1.91387e-08	0.783714	2.01387e-08	1.05249	3.01387e-08	1.57041	2.97798e-08	2.06636	2.9742e-08	2.53308	8.93129e-08	2.6034	1.00396e-07	2.97279	1.0979e-07	3.38981	1.48478e-07	3.78674	1.84572e-07	4.10427	2.12758e-07
colon	0.00304543	0	0.0147	3.45204e-10	0.0907878	1.62842e-09	0.269855	1.62842e-09	0.283903	4.17304e-09	0.341173	5.4086e-09	0.390205	1.00428e-08	0.436961	1.22608e-08	0.461299	5.29795e-09	0.499752	7.90773e-09	0.776139	8.10773e-09	0.908803	9.10773e-09	1.71112	6.29795e-09	1.92332	3.22608e-08	2.32825	4.97182e-08	2.3027	5.05013e-08	2.90754	5.79962e-08	3.04072	5.79091e-08	3.4613	9.80108e-08	4.25137	1.23562e-07
remainder	0.0226	5.90067e-10	0.0558041	2.07235e-08	0.150734	7.16557e-08	0.250273	7.16557e-08	0.258342	1.37914e-07	0.265267	2.11361e-07	0.279842	2.09342e-07	0.304678	1.96118e-07	0.369365	2.11549e-07	0.416286	2.05012e-07	0.658092	3.05012e-07	0.923766	4.05012e-07	1.43819	3.11549e-07	1.94039	1.06118e-06	2.41072	1.12825e-06	2.48348	1.17838e-06	2.86601	1.21067e-06	3.29411	1.1256e-06	3.69365	1.43718e-06	4.004	2.47596e-06
